# Supplementary material for: Inflammation and Airway Microbiota during Cystic Fibrosis Pulmonary Exacerbations
Source: PLoS One. 2013 Apr 30;8(4):e62917. doi: 10.1371/journal.pone.0062917 (PMC3639911; doi:10.1371/journal.pone.0062917)
Supplement: Table S1 — Primers used for qPCR specific organism assays. (XLSX) [file pone.0062917.s008.xlsx]

## Sheet: Sheet1
Table S1: Primers used for qPCR specific organism assays.
Specific organism assay	Forward Primer
	Reverse Primer
P. aeruginosa[6]	CAAAACTACTGAGCTAGAGTACG
	TAAGATCTCAAGGATCCCAACGGCT
P. denticola[5]	CCAGCCAAGTAGCGTGCA
	CGGCGTTGCGCGTACT
P. melaninogenica[5]	CCAGCCAAGTAGCGTGCA
	AACGTTGTGCGTACTCAAGGAA
P. oris[5]	CCAGCCAAGTAGCGTGCA
	CGTTGTGCACACTCAAGTGGA
