# Supplementary material for: Inflammation and Airway Microbiota during Cystic Fibrosis Pulmonary Exacerbations
Source: PLoS One. 2013 Apr 30;8(4):e62917. doi: 10.1371/journal.pone.0062917 (PMC3639911; doi:10.1371/journal.pone.0062917)
Supplement: Table S4 — Results of total and specific bacterial qPCR assays at early and late treatment, and median change with IV antibiotic treatment. (XLSX) [file pone.0062917.s011.xlsx]

## Sheet: Sheet1
Table S4. Results of total and specific bacterial qPCR assays at early and late treatment, and median change with IV antibiotic treatment.
Specific bacterial qPCR assay	Early Treatment (n=21)	Late treatment (n=16)	Change with treatment (n = 16)	P-value for change
	% positive	% positive	Median
	Mean ± SD (Log10 Gene copies/ml)	Mean ± SD (Log10 Gene copies/ml)	(range)
Total bacterial load	100	100	-0.12	0.4
	9.8 ± 0.8	9.6 ± 1.1	(-2.5 to 1.6)
Pseudomonas aeruginosa	81	44	-3	<0.01
	6.9 ± 3.7	3.5 ± 4.2	(-10.0 to 0.03)
Prevotella denticola	100	100	-0.01	0.78
	7.9 ± 0.8	7.8 ± 0.6	(-1.2 to 0.8)
Prevotella melaninogenica	81	56	-0.3	0.11
	7.1 ± 3.7	5.3 ± 4.9	(-8.1 to 1.7)
Prevotella oris	95	75	-0.3	0.07
	7.4 ± 1.9	5.7 ± 3.5	(-7.5 to 0.7)
