# Supplementary material for: Inflammation and Airway Microbiota during Cystic Fibrosis Pulmonary Exacerbations
Source: PLoS One. 2013 Apr 30;8(4):e62917. doi: 10.1371/journal.pone.0062917 (PMC3639911; doi:10.1371/journal.pone.0062917)
Supplement: Table S5 — Association between total and specific bacteria quantified by qPCR assays and FEV1, age and inflammatory markers at early treatment (n = 21 sputum samples). P-values <0.05 are highlighted. (XLSX) [file pone.0062917.s012.xlsx]

## Sheet: Sheet1
Table S5. Association between total and specific bacteria quantified by qPCR assays and FEV1, age and inflammatory markers at early treatment (n=21 sputum samples). P-values < 0.05 are highlighted.
Specific bacterial qPCR assay	FEV1	Age	Sputum Neutrophil elastase	Sputum IL-8	Serum CRP
Spearman’s correlation coefficient p-value	% Predicted
Total bacterial load	0.05	0.3	0.09	0.45	-0.16
	0.83	0.2	0.69	0.04	0.53
Pseudomonas aeruginosa	-0.41	0.61	0.33	0.33	0.23
	0.08	0.003	0.15	0.16	0.34
Prevotella denticola	0.43	-0.09	-0.26	-0.35	-0.54
	0.07	0.7	0.27	0.88	0.02
Prevotella melaninogenica	0.3	-0.28	-0.51	-0.3	-0.59
	0.21	0.21	0.02	0.2	0.008
Prevotella oris	0.44	-0.1	-0.19	-0.11	-0.37
	0.06	0.66	0.41	0.64	0.11
