# Supplementary material for: Inflammation and Airway Microbiota during Cystic Fibrosis Pulmonary Exacerbations
Source: PLoS One. 2013 Apr 30;8(4):e62917. doi: 10.1371/journal.pone.0062917 (PMC3639911; doi:10.1371/journal.pone.0062917)
Supplement: Table S6 — Model results associating the change in relative abundance of three microbial markers with response to treatment measured by change in FEV1% predicted. (XLSX) [file pone.0062917.s013.xlsx]

## Sheet: Sheet1
Table S6. Model results associating the change in relative abundance of three microbial markers with response to treatment measured by change in FEV1 % predicted.
		Parameter estimate (SE)	p-value	R2
Single predictors	Staphylococcus	0.06 (0.13)	0.64	0.02
	Pseudomonas	-0.26 (0.15)	0.1	0.18
	Prevotella	-0.38 (0.13)	<.01	0.39
All three	Staphylococcus	-0.29 (0.10)	0.02	0.72
	Pseudomonas	-0.42 (0.11)	0.01
	Prevotella	-0.48 (0.10)	<.01
